# Supplementary material for: Biallelic CDK9 variants as a cause of a new multiple-malformation syndrome with retinal dystrophy mimicking the CHARGE syndrome
Source: J Hum Genet. 2021 Feb 27;66(10):1021–7. doi: 10.1038/s10038-021-00909-x (PMC8472910; doi:10.1038/s10038-021-00909-x)
Supplement: Supplementary file 1 — Supp Table 1 [file 10038_2021_909_MOESM1_ESM.xlsx]

## Sheet: Supple
Supplementary Table 1 Rare variants expect CDK9 from whole-exome sequencing data, under the assumption of Mendelian inheritance with complete penetrance (autosomal recessive and X-linked recessive) in trio analysis
Identified variant						Frequencies in the databasesa					Results of the in silico analysesb					Known diseasec
Gene (Cytoband)	Accession number	Identified variant	Location in gene	Inheritance		Inhouse (n=218)	HGVD	4.7KJPN	gnomAD		SIFT_score	polyphen2	MutationTaster	CADD		OMIM (Inheritance pattern)
Hemizygous variants
NHS (Xp22.13)	NM_198270	c.2669A>G, p.(E890G)	Exon 6	Maternal		0.009174	0.009795	0.0094	2.836e-05		0.039	0.449	Disease causing	22.8		Cataract (XL), Nance-Horan syndrome (XLD)
MAMLD1 (Xq28)	NM_001177465	c.2025C>A, p.(N675K)	Exon 5	Maternal		0	0.00369	0.0028	9.449e-06		0.018	0.001	Polymorphism	13.31		Hypospadias (XLR)
ZXDB (Xp11.21)	NM_007157	c.244_252dup, p.(S82_G84dup)	Exon 1	Maternal		0.002294	0.000497	0.002	5.753e-05				Polymorphism			Unknown
GDPD2 (Xq13.1)	NM_017711	NM_017711:exon6:c.395C>T, p.(A132V)	Exon 6	Maternal		0	0	0.0013	9.414e-06		1	0.105	Polymorphism	5.964		Unknown
RTL9 (Xq23)	NM_020769	c.3604A>C, p.(I1202L)	Exon 3	Maternal		0.002294	0.001361	0.0024	0		0	0.886	Polymorphism	22.6		Unknown
TFDP3 (Xq26.2)	NM_016521	c.1188C>A, p.(D396E)	Exon 1	Maternal		0	0	0	0		0.038	0.004	Disease causing	0.03		Unknown
Compound heterozygous variants
SPTBN5 (15q15.1)	NM_016642	c.10202G>A, p.(R3401Q)	Exon 60	Maternal		0	0.005144	0.0045	0.0001		0.456	0.054	Polymorphism	1.682		Unknown
		c.9275G>A, p.(R3092Q)	Exon 55	Paternal		0.002294	0.006673	0.0035	0.0006		1	0.041	Polymorphism	0.976
CABIN1 (22q11.23)	NM_012295	c.2734C>G, p.(L912V)	Exon 19	Paternal		0	0	0	0		0.047	0.997	Disease causing	26.2		Unknown
		c.4355G>C, p.(G1452A)	Exon 28	Maternal		0	0	0.0001	0		0.488	0	Polymorphism	16.72
aDatabases include: in-house exome data (n=218), Human Genetic Variation Database (HGVD; http://www.genome.med.kyoto-u.ac.jp/SnpDB/), Integrative Japanese Genome Variation Database
(4.7KJPN; https ://ijgvd.megabank.tohoku.ac.jp/), and Genome Aggregation Database (https://gnomad.broadinstitute.org/).
bWe performed 4 in silico computational algorithms to evaluate the pathogenicity of missense variants as follows: SIFT (http://sift.jcvi.org/www/SIFT_seq_submit2.html);
Scores of ≤ 0.05 and those > 0.05 are assessed as damaging and tolerated, respectively. Polyphen-2 (http://genetics.bwh.harvard.edu/pph2/); Scores were evaluated as 0.000 (benign) to 1.000 (probably damaging).
MutationTaster (http://www.mutationtaster.org/); Alterations are classified as disease causing or polymorphisms. CADD (http://cadd.gs.washington.edu/);
Scores of > 20 indicates the 1% most deleterious possible substitutions in the human genome.
cOnline Mendelian Inheritance in Man (OMIM: http://www.omim.org/) was used to identify known disease-causing genes and inheritance patterns.
