# Supplementary material for: Biallelic CDK9 variants as a cause of a new multiple-malformation syndrome with retinal dystrophy mimicking the CHARGE syndrome
Source: J Hum Genet. 2021 Feb 27;66(10):1021–7. doi: 10.1038/s10038-021-00909-x (PMC8472910; doi:10.1038/s10038-021-00909-x)
Supplement: Supplementary file 2 — Supp Table 2 [file 10038_2021_909_MOESM2_ESM.xlsx]

## Sheet: Sheet1
Supplementary Table 2 Clinical description of patients with CDK9 mutations
Patient ID	Family History	Pregnancy and Neonatal History	Head	Face	Ears	Eyes	Nose	Mouth	Skeletal	Neurologic	Cardiovascular	Genitourinary	Abdomen	Miscellaneous	Reference
11DG0424	Cousin from consanguineous parents	(-)	Microcephaly, cephalohematoma	Micrognathia	Large ears	Congenital cataract, glaucoma, coloboma	Prominent nasal bridge	(-)	Single palmar crease, bilateral talipes equinovarus	Cerebral and cerebellar atrophy, structural brain abnormalities, severe defect of myelination, severe psychosocial and mental retardation, mixed hypotonic/spastic disturbance of motility, global developmental delay	Small patent ductus arteriosus	Pyelonephritis, left hydronephrosis, recurrent urinary tract infections, left ectopic obstructed megaureter, left grade IV vesicoureteral reflux	Gastroesophageal reflux disease, chronic constipation, recurrent vomiting	(-)	Previous case [4]
11DG1630	Cousin from consanguineous parents	Delivered at 36 weeks gestation, cyanosis and respiratory distress	Microcephaly, deformational plagiocephaly, abnormal hair distribution	Micrognathia	(-)	Bilateral congenital cataract, bilateral coloboma of the iris, up-slanting palpebral fissures, curved eyebrows	Prominent nasal bridge	(-)	Butterfly-shaped vertebra, 11 pairs of ribs, loss of ossification centers in carpal bone, bilateral talipes equinovarus	One episode of convulsions, global developmental delay, cerebral atrophy, mild cerebellar atrophy	Patent ductus arteriosus, atrial septal defect	Bilateral undescended testicles, bilateral hypoplastic scrotum, ambiguous phallus, left kidney atrophy, multiple renal calcifications in the renal medulla, vesicoureteral reflux, ectopic insertion of left ureter in the urethra	(-)	Single umbilical artery, café-au-lait spot, admission for upper respiratory tract illness, CHARGE-like disease	Previous case [4]
18DG0161	Consanguineous parents having two twin daughters with similar presentation and 6 spontaneous miscarriages	Unremarkable	(-)	Retrognathia, midface hypoplasia, asymmetric face	Multiple bilateral preauricular ear tags, no middle ear, inner ear defects	Bilateral epicanthic folds, retinal dystrophy suspected	Choanal atresia, high nasal bridge	(-)	(-)	Global developmental delay, epilepsy, diffuse atrophIc brain lesions	Ventricular septal defect	(-)	Gastro-esophageal reflux	Hypothyroidism	Previous case [5]
18DG0162	Consanguineous parents having 2 miscarriages	Unremarkable	(-)	Midface hypoplasia	Bilateral deafness, prominent ears	Small eyes	Choanal atresia	(-)	Segmentation anomaly of the T7 vertebra, thoracolumbar lordosis	Global developmental delay, seizures, Dandy-Walker variant, cerebellar atrophy, dilatation of lateral ventricle, small right hippocampus, hypomyelination	Normal	Right dysplastic atrophic kidney	(-)	Reduction of bone density	Previous case [5]
18DG0165	(-)	(-)	(-)	(-)	Bilateral preauricular tags, ossicular anomalies, bulbous vestibules	Bilateral congenital cataracts, secondary glaucoma	Unilateral choanal atresia	(-)	(-)	Anomalous anterior location of the facial nerve	Ventricular septal defect	(-)	Normal	CHARGE-like disease	Previous case [5]
EYE 337	Negative	Unremarkable	Narrow forehead, Laterally displaced hair whorl, Webbed and broad neck, upsweeping of the posterior nuchal hair line	Facial asymmetry, arched eyebrows, epicanthal folds, short palpebral fissures, long eyelashes,	Microtia with preauricular tags,bBilateral hearing loss	Blepharophimosis, Bilateral lacrimal duct obstruction, dermoid of left eyelid, right Duane syndrome-like abduction deficit, bilateral congenital cataract, bilateral retinal dystrophy	Low nasal ridge, Smooth philtrum	Cleft lip and palate	Hypoplastic nipples, Lack of finger flexion creases, Cutaneous syndactyly, Large halluces	Developmental delay, Intellectual disability	Cardiac dysrhythmia	Undescended testis	Normal	CHARGE-like disease	Present case
	(-), not described
